# Supplementary material for: Elucidation and Regulation of Polyphenols in the Smoking Process of Shanxi Aged Vinegar
Source: Foods. 2021 Jul 1;10(7):1518. doi: 10.3390/foods10071518 (PMC8305182; doi:10.3390/foods10071518)
Supplement: Supplementary file 1 [file foods-10-01518-s001.zip]

Archive with 1 entries (1 files):
- foods-1242225-supplementary.pdf
